# Supplementary material for: Preservation of Basic Life Support Competencies Among Certified First Responders
Source: Healthcare (Basel). 2026 Jun 11;14(12):1654. doi: 10.3390/healthcare14121654 (PMC13300716; doi:10.3390/healthcare14121654)
Supplement: Supplementary file 1 [file healthcare-14-01654-s001.zip]

Archive with 1 entries (1 files):
- healthcare-4265160-supplementary.pdf
